# Supplementary material for: Genome-Scale Metabolic Modeling with Protein Expressions of Normal and Cancerous Colorectal Tissues for Oncogene Inference
Source: Metabolites. 2019 Dec 25;10(1):16. doi: 10.3390/metabo10010016 (PMC7022839; doi:10.3390/metabo10010016)
Supplement: Supplementary file 1 [file metabolites-10-00016-s001.zip]

Archive with 2 entries (2 files):
- SupplementaryFile2.xlsx
- SupplementaryFile1.pdf
